# Supplementary material for: Association of Telomere Length with Colorectal Cancer Risk and Prognosis: A Systematic Review and Meta-Analysis
Source: Cancers (Basel). 2023 Feb 11;15(4):1159. doi: 10.3390/cancers15041159 (PMC9954736; doi:10.3390/cancers15041159)
Supplement: Supplementary file 1 [file cancers-15-01159-s001.zip]

Archive with 3 entries (2 files):
- cancers-2140088-supplementary - XML/
- cancers-2140088-supplementary - XML/cancers-2140088-Supplementary.docx
- cancers-2140088-supplementary - XML/Supplementary_material2_FINAL.pdf
